# Supplementary material for: Visualizing the chronicle of multiple cell fates using a near-IR dual-RNA/DNA–targeting probe
Source: Sci Adv. 2025 Oct 22;11(43):eadz6633. doi: 10.1126/sciadv.adz6633 (PMC12542947; doi:10.1126/sciadv.adz6633)
Supplement: Supplementary file 2 — Movies S1 to S4 [file sciadv.adz6633_movies_s1_to_s4.zip]

Archive with 4 entries (4 files):
- adz6633_movie_s1.mp4
- adz6633_movie_s2.mp4
- adz6633_movie_s3.mp4
- adz6633_movie_s4.mp4
